# Supplementary material for: Circulating Tumor DNA-Based Disease Monitoring of Patients with Locally Advanced Esophageal Cancer
Source: Cancers (Basel). 2022 Sep 11;14(18):4417. doi: 10.3390/cancers14184417 (PMC9497103; doi:10.3390/cancers14184417)
Supplement: Supplementary file 1 [file cancers-14-04417-s001.zip]

Archive with 3 entries (3 files):
- Supplemental figure S1.pdf
- Supplemental figure S2.pdf
- Supplemental tables S1-3.xlsx
