# Supplementary material for: Circulating Tumor DNA-Based Disease Monitoring of Patients with Locally Advanced Esophageal Cancer
Source: Cancers (Basel). 2022 Sep 11;14(18):4417. doi: 10.3390/cancers14184417 (PMC9497103; doi:10.3390/cancers14184417)
Supplement: Supplementary file 1 [file cancers-14-04417-s001.zip › Supplemental tables S1-3.xlsx]

## Sheet: Supplemental table 1
Full exon coverage		Coverage of selected exons
APC	MYC	AKT1	EGFR	IDH1	NRG1	TERT
ARID1A	PTEN	ALK	FGFR1	IDH2	NTRK1
CDH1	RHOA	ARAF	FGFR2	KIT	NTRK3
CDKN2A	RNF43	BRAF	FGFR3	KRAS	PDGFRA
ERBB2	SMAD4	CCND1	GNA11	MAP2K1	PIK3CA
FBXW7	STK11	CDK4	GNAQ	NOTCH1	RAF1
KEAP1	TGFBR2	CDK6	GNAS	NOTCH2	RET
MET	TP53	CTNNB1	HRAS	NRAS	ROS1

## Sheet: Supplemental table 2
Patient ID	MSI	Tissue material	Gene name	Chromosome	Start position	End position	Reference	Variant	HGVSc	HGVSp	Estimated tumor cell%	VAF in tissue (%)	Mutant reads tissue	LoD background plasma (%)	Detected in plasma with Mutect2 T0	VAF with Mutect2 T0 (%)	Detected in plasma with IGV T0	A/C/G/T reads IGV T0	VAF with IGV T0 (%)	Detected in plasma with Mutect2 T1	VAF with Mutect2 T1 (%)	Detected in plasma with IGV T1	A/C/G/T reads IGV T1	VAF with IGV T1 (%)	Detected in plasma with Mutect2 T2	VAF with Mutect2 T2 (%)	Detected in plasma with IGV T2	A/C/G/T reads IGV T2	VAF with IGV T2 (%)
P1	MSI negative	biopsy	TP53	chr17	7577548	7577548	C	T	c.733G>A	p.Gly245Ser	40	9	140.94	0.124742	0		0	0/3283/0/1	0.0303859						0		0	0/5990/0/0	0
P2	MSI negative	biopsy + resection	TP53	chr17	7577547	7577547	C	T	c.734G>A	p.Gly245Asp	20	27	965.25	0.239316	1	0.3	1	0/3957/0/10	0.250752						0		0	0/4411/0/2	0.0451977
P5	MSI negative	biopsy	TP53	chr17	7577120	7577120	C	G	c.818G>C	p.Arg273Pro	40	11	122.54	0	0		0	0/1133/2/0	0.176056						0		0	0/7112/0/0	0
P6	MSI negative	biopsy	TP53	chr17	7577094	7577094	G	A	c.844C>T	p.Arg282Trp	90	93	1687.02	0.216497	0		0	0/0/2903/0	0						0		0	1/0/8397/0	0.0118596
P10	MSI positive	biopsy	ARID1A	chr1	27092965	27092965	G	T	c.2896G>T	p.Glu966Ter	20	13	63.7	0	1	1.8	1	0/0/1766/32	1.77877	0		0	0/0/6634/2	0.0300933	0		0	1/0/6811/0	0
P10	MSI positive	biopsy	TGFBR2	chr3	30732970	30732970	G	A	c.1583G>A	p.Arg528His	20	8	110.72	0.0817124	1	1	1	19/0/1926/0	0.976362	0		1	6/0/6370/0	0.093985	0		0	1/0/8088/0	0.012335
P10	MSI positive	biopsy	FBXW7	chr4	153244200	153244200	T		c.1717del	p.Thr573ArgfsTer8	20	6	85.02	0.0894756	1	0.7	1	0/0/0/1799/DEL: 13	0.717044	0		0	0/0/0/6423	0	0		0	0/0/0/7473	0
P10	MSI positive	biopsy	KRAS	chr12	25398281	25398281	C	T	c.38G>A	p.Gly13Asp	20	7	218.19	0.0414479	1	0.9	1	0/1360/0/13	0.945455	0		1	0/4118/0/6	0.145173	0		0	0/4280/0/0	0
P11	MSI negative	biopsy + resection	TP53	chr17	7579560	7579567	AATCATCC	T	c.120_127delinsA	p.Met40IlefsTer2	50	51	228.48	0	0		0	5054/0/0/0	0						0		0	4246/0/0/0	0
P13	MSI negative	biopsy	ARID1A	chr1	27088807	27088807	C	T	c.2416C>T	p.Gln806Ter	60	40	152.8	0	0		0	0/2817/0/0	0						0		0	0/7412/0/0	0
P13	MSI negative	biopsy	TP53	chr17	7577538	7577538	C	T	c.743G>A	p.Arg248Gln	60	50	466	0.138622	0		1	0/2803/0/7	0.248845						0		0	0/7243/0/1	0.0137495
P14	MSI negative	biopsy	TP53	chr17	7577609	7577609	C	T	c.673-1G>A		70	44	296.12	0	0		0	0/3416/0/0	0	0		0	0/3465/0/0	0	0		0	0/3461/0/0	0
P14	MSI negative	biopsy	SMAD4	chr18	48593399	48593410	GGCAAAGGTGTG		c.1150_1161del	p.Gly384_Val387del	70	38	202.16	0	0		0	0/0/6357/0	0	0		0	0/0/6011/0	0	0		0	0/0/5588/0	0
P15	MSI negative	biopsy	TP53	chr17	7577539	7577539	G	A	c.742C>T	p.Arg248Trp	20	12	175.08	0.012987	1	0.9	1	27/0/2814/0	0.9487	1	0.5	1	24/0/5056/0	0.471513	0		0	0/0/6008/0	0
P16	MSI negative	biopsy + resection	CDKN2A	chr9	21971194	21971194	C	A	c.164G>T	p.Gly55Val	60	7	26.81	0	1	0.8	1	42/5895/0/0	0.704816						0		0	0/5961/0/0	0
P16	MSI negative	biopsy + resection	TP53	chr17	7578233	7578246	AATACTCCACACGC		c.603_616del	p.Leu201PhefsTer3	60	15	70.5	0	1	2.1	1	7669/0/0/0/DEL: 143	1.85787						0		0	7028/0/0/0/DEL: 2	0.0283487
P18	MSI negative	biopsy	TP53	chr17	7577022	7577022	G	A	c.916C>T	p.Arg306Ter	70	63	664.65	0.124396	1	0.5	1	20/0/3568/0	0.554631	0		0	0/0/5463/0	0	1	0.9	1	55/0/5893/0	0.923284
P18	MSI negative	biopsy	SMAD4	chr18	48604662	48604662	T	C	c.1484T>C	p.Leu495Pro	70	42	283.08	0	0		1	0/6/0/3588	0.166343	0		0	0/0/0/5516	0	1	0.5	1	0/25/0/5706	0.434858
P19	MSI positive	biopsy	TP53	chr17	7578479	7578479	G	A	c.451C>T	p.Pro151Ser	70	29	106.72	0.0393034	1	0.3	1	8/0/2385/0	0.33389	1	0.5	1	11/0/2360/0	0.462963	0		0	0/0/5975/0	0
P21	MSI positive	biopsy + resection	TP53	chr17	7574003	7574003	G	A	c.1024C>T	p.Arg342Ter	60	11	172	0.0730713	0		0	0/0/5901/0	0						0		0	0/0/2153/0	0
P21	MSI positive	resection	TP53	chr17	7579592	7579592	T	C	c.97-2A>G		50	21	94.08	0	0		0	0/0/0/3196	0						0		0	0/0/0/1361	0
P22	MSI negative	biopsy + resection	TP53	chr17	7577532	7577532	G	A	c.749C>T	p.Pro250Leu	60	56	512.4	0	0		1	6/0/3200/0	0.1868	0		1	8/0/3590/0	0.221976	0		0	0/0/5703/0	0
P23	MSI negative	biopsy	CDKN2A	chr9	21971111	21971111	G	A	c.247C>T	p.His83Tyr	50	21	117.6	0.0639243	1	34.1	1	2057/0/4111/0	33.2471	1	20.3	1	1298/0/5544/0	18.9351	1	0.2	1	17/0/7142/0	0.237033
P23	MSI negative	biopsy + resection	TP53	chr17	7576852	7576852	C	G	c.993+1G>C		50	35	508.2	0	1	49.8	1	0/3293/3221/0	49.2884	1	30.3	1	2/5082/2088/0	29.0363	1	1.2	1	2/6296/75/0	1.17573
P25	MSI negative	biopsy	TP53	chr17	7577550	7577550	C	A	c.731G>T	p.Gly244Val	50	17	386.75	0	0		0	1/2524/0/0	0.0395726						0		0	0/6122/0/0	0
P26	MSI negative	biopsy + resection	KRAS	chr12	25380276	25380276	T	A	c.182A>T	p.Gln61Leu	60	26	250.12	0	0		1	4/0/0/1877	0.211864						0		0	2/0/0/3926	0.0507228
P26	MSI negative	biopsy + resection	TP53	chr17	7577538	7577538	C	T	c.743G>A	p.Arg248Gln	60	18	231.12	0.138622	0		0	0/2164/0/0	0						0		0	0/3720/0/0	0
P30	MSI negative	biopsy + resection	KRAS	chr12	25398284	25398284	C	T	c.35G>A	p.Gly12Asp	70	38	440.42	0	0		1	0/3598/0/4	0.110773	0		1	0/3524/0/5	0.141443	0		0	0/3551/0/0	0
P30	MSI negative	biopsy + resection	TP53	chr17	7577574	7577574	T	C	c.707A>G	p.Tyr236Cys	70	52	439.92	0	0		0	0/2/0/3695	0.0533618	0		0	0/2/0/3171	0.0617475	0		0	0/0/0/3170	0
P33	MSI negative	biopsy + resection	TP53	chr17	7577120	7577120	C	T	c.818G>A	p.Arg273His	60	9	61.02	0.0875681	0		0	2/1484/0/0	0						0		0	0/2053/0/0	0
P33	MSI negative	resection	CDKN2A	chr9	21974750	21974753	TCTA		c.74_77del	p.Val25GlyfsTer27	50	7	28.14	0	1	0.2	1	0/0/0/1417/DEL: 3	0.211119						0		0	0/0/0/2021	0
P34	MSI negative	biopsy	TP53	chr17	7577515	7577517	TGA		c.764_766del	p.Ile255del	70	24	328.32	0	1	2.2	1	0/0/0/5860/DEL: 118	2.00612						0		0	0/0/0/3498	0
P34	MSI negative	biopsy	SMAD4	chr18	48603006	48603006	A	T	c.1309-2A>T		70	12	143.64	0	0		0	4101/0/0/2	0.0480538						0		0	2732/0/0/0	0
P35	MSI negative	biopsy	TP53	chr17	7578526	7578526	C	T	c.404G>A	p.Cys135Tyr	50	12	69.96	0.0522875	0		1	0/1565/0/11	0.697085						0		0	0/5840/0/0	0
P36	MSI negative	biopsy + resection	TP53	chr17	7577121	7577121	G	A	c.817C>T	p.Arg273Cys	75	62	581.56	0.188168	0		0	2/0/4419/0	0.0450349						0		0	2/0/5865/0	0.0339905
P36	MSI negative	resection	CDKN2A	chr9	21971194	21971194	C	T	c.164G>A	p.Gly55Asp	60	35	28	0.0532973	0		0	0/3972/0/0	0						0		0	0/4331/0/0	0
P36	MSI negative	resection	TP53	chr17	7578272	7578272	G	A	c.577C>T	p.His193Tyr	60	46	378.12	0.0222453	0		0	0/0/4975/0	0						0		0	0/0/6245/0	0
P37	MSI negative	biopsy	TP53	chr17	7577538	7577538	C	T	c.743G>A	p.Arg248Gln	80	32	904	0.138622	0		0	0/1213/0/0	0						0		0	0/2351/0/0	0
P38	MSI positive	biopsy	PIK3CA	chr3	178936120	178936120	C	T	c.1662C>T	p.His554=	30	13	365.04	0.0832771	0		0	0/2906/0/0	0						0		0	0/2409/0/0	0
P38	MSI positive	biopsy	ERBB2	chr17	37879658	37879658	G	A	c.2033G>A	p.Arg678Gln	30	32	183.36	0.0535075	0		0	0/0/2127/0	0						0		0	0/0/1921/2	0
P41	MSI negative	biopsy + resection	TP53	chr17	7577539	7577539	G	A	c.742C>T	p.Arg248Trp	45	40	254.8	0.012987	1	5.9	1	220/0/3802/0	5.4577	1	3	1	178/0/6677/0	2.58571	0		0	0/0/5974/0	0
P45	MSI negative	biopsy + resection	TP53	chr17	7578226	7578226	T	A	c.623A>T	p.Asp208Val	60	16	89.28	0	0		1	4/0/0/3645	0.109349	0		0	3/0/0/5452	0.06	0		0	0/0/0/5424	0
P45	MSI negative	biopsy + resection	ERBB2	chr17	37879672	37879672	C	T	c.2047C>T	p.Arg683Trp	60	13	23.4	0.0796751	0		1	0/3097/0/4	0.128659	0		1	0/4465/0/5	0.111732	0		0	0/4691/0/0	0
P46	MSI negative	biopsy	TP53	chr17	7578190	7578190	T	C	c.659A>G	p.Tyr220Cys	70	47	83.66	0	1	2	1	0/108/0/5489	1.91829	1	0.2	1	0/9/0/4832	0.184691	1	0.3	1	0/17/0/4207	0.400849
P48	MSI negative	biopsy + resection	TP53	chr17	7577539	7577539	G	A	c.742C>T	p.Arg248Trp	40	25	717.5	0.012987	0		1	6/0/1040/0	0.572519						1	0.4	1	17/0/4618/0	0.365906
P49	MSI negative	biopsy	TP53	chr17	7574003	7574003	G	A	c.1024C>T	p.Arg342Ter	60	61	700.89	0.0730713	0		0	2/0/4868/0	0.040992						0		0	0/0/3340/0	0
P50	MSI negative	biopsy	TGFBR2	chr3	30713506	30713506	G	T	c.831G>T	p.Lys277Asn	30	23	192.28	0	0		1	0/0/2194/4	0.181324	0		0	0/0/3226/2	0.0618429	0		0	0/0/3391/0	0
P50	MSI negative	biopsy	KRAS	chr12	25398284	25398284	C	T	c.35G>A	p.Gly12Asp	30	40	874.8	0	0		0	0/1902/0/2	0.104877	0		0	0/2397/0/2	0.0832986	0		0	0/2703/0/0	0
P51	MSI negative	biopsy	TP53	chr17	7577121	7577121	G	A	c.817C>T	p.Arg273Cys	30	43	465.26	0.188168	0		0	0/0/4142/0	0						0		0	0/0/2329/2	0
P52	MSI positive	biopsy	ARID1A	chr1	27106258	27106258	G		c.5869G>A	p.Asp1957Asn	70	9	77.76	0.0412279	0		0	0/0/1625/0	0	0		0	0/0/7118/0	0	0		0	0/0/5276/2	0
P52	MSI positive	biopsy + resection	FBXW7	chr4	153268161	153268161	T	C	c.407A>G	p.Asn136Ser	70	31	776.86	0	0		0	0/0/0/1297	0	1	0.2	1	0/13/0/5537	0.232975	0		0	0/0/0/3958	0
P52	MSI positive	biopsy + resection	CDKN2A	chr9	21971045	21971045	C	T	c.313G>A	p.Asp105Asn	70	15	120.15	0.0328439	0		0	0/2271/0/0	0	0		0	0/11010/0/0	0	0		0	0/7346/0/0	0
P52	MSI positive	biopsy + resection	KRAS	chr12	25398299	25398299	A	G	c.20T>C	p.Val7Ala	70	26	585.26	0	0		0	811/0/0/0	0	1	0.5	1	5554/0/28/0	0.497955	0		0	3858/0/0/0	0
P52	MSI positive	biopsy + resection	ERBB2	chr17	37881332	37881332	G	A	c.2524G>A	p.Val842Ile	70	26	355.68	0.198518	0		1	5/0/1988/0	0.249626	1	0.3	1	40/0/11048/0	0.359518	0		0	5/0/6998/0	0.0711642
P52	MSI positive	biopsy + resection	RNF43	chr17	56435054	56435054	C	T	c.2083G>A	p.Glu695Lys	70	15	157.2	0.0251305	0		0	0/1483/0/1	0.0673854	0		0	0/9098/0/2	0.0219611	0		0	0/6330/0/1	0.0157729
P52	MSI positive	resection	NRAS	chr1	115256529	115256529	T	A	c.182A>T	p.Gln61Leu	90	20	36.4	0	0		0	2/0/0/808	0.246305	1	0.2	1	7/0/0/4493	0.15497	0		0	0/0/0/3054	0
P54	MSI positive	biopsy + resection	TP53	chr17	7578400	7578400	G	C	c.530C>G	p.Pro177Arg	40	12	51.96	0	0		1	0/6/2740/0	0.218341	1	0.2	1	0/8/3827/0	0.208008	0		0	0/0/9704/0	0
P54	MSI positive	biopsy + resection	KRAS	chr12	25378687	25378687	T	A	c.311A>T	p.Lys104Met	40	14	185.08	0	0		0	0/0/0/1585	0	0		0	2/0/0/3679	0.0541712	0		0	0/0/0/8480	0
P57	MSI negative	biopsy + resection	TP53	chr17	7578384	7578401	GCAGCGCTCATGGTGGGG		c.529_546del	p.Pro177_Cys182del	40	20	48	0	0		0	0/0/4905/0	0						0		0	1/0/3892/0	0
P59	MSI positive	biopsy + resection	SMAD4	chr18	48591918	48591918	C	G	c.1081C>G	p.Arg361Gly	20	16	280.48	0	1	0.3	1	0/4430/11/1	0.247358	0		0	0/2717/0/0	0	0		0	0/3050/0/0	0
P60	MSI negative	biopsy + resection	TP53	chr17	7578526	7578526	C	A	c.404G>T	p.Cys135Phe	40	38	880.08	0.0119491	0		0	0/3882/0/0	0						0		0	0/3679/0/0	0
P66	MSI negative	biopsy + resection	TP53	chr17	7578253	7578253	C		c.596del	p.Gly199GlufsTer48	60	65	1099.8	0	0		1	0/6372/0/2/DEL: 4	0.0627058	0		1	0/8306/0/2/DEL: 4	0.0480596	0		0	0/6538/0/0	0
P67	MSI negative	biopsy + resection	TP53	chr17	7578413	7578413	C	A	c.517G>T	p.Val173Leu	60	27	103.68	0	1	1	1	46/4440/0/0	1.02381	1	1.8	1	61/3348/0/0	1.78467	0		0	0/5465/0/0	0
P68	MSI negative	biopsy + resection	TP53	chr17	7577120	7577120	C	T	c.818G>A	p.Arg273His	50	58	2636.68	0.0875681	0		0	0/4819/0/4	0.0827986	0		1	0/6647/0/8	0.12003	0		0	0/3449/0/1	0.0289519
P70	MSI negative	biopsy + resection	TP53	chr17	7577094	7577094	G	A	c.844C>T	p.Arg282Trp	60	36	2121.84	0.216497	0		0	5/0/4542/0	0.109625	0		0	5/0/5597/0	0.0889996	0		0	2/0/7341/2	0.0271407
P71	MSI negative	biopsy + resection	TP53	chr17	7577539	7577539	G	A	c.742C>T	p.Arg248Trp	30	27	1282.23	0.012987	0		0	2/0/4225/0	0.0472032						0		0	0/0/7530/0	0
P71	MSI negative	biopsy + resection	SMAD4	chr18	48591891	48591891	G	A	c.1054G>A	p.Gly352Arg	30	29	383.67	0.0134481	0		0	0/0/4243/0	0						0		0	1/0/8606/0	0.0115969
P72	MSI positive	biopsy	ARID1A	chr1	27056244	27056244	G	T	c.1240G>T	p.Gly414Ter	30	17	238.34	0	1	4.4	1	0/0/4227/182	4.12418	1	2.1	1	0/0/3968/86	2.11823	0		0	0/0/11998/0	0
P72	MSI positive	biopsy	ARID1A	chr1	27106267	27106267	C		c.5878del	p.His1960ThrfsTer55	30	15	275.4	0	1	7.2	1	3/2675/0/0/DEL: 200	7.45156	1	3.4	1	1/2676/0/0/DEL: 89	3.31718	0		0	0/5636/0/0	0
P72	MSI positive	biopsy	PIK3CA	chr3	178921551	178921551	A	G	c.1033A>G	p.Asn345Asp	30	15	750.45	0	0		0	1709/0/0/0	0	0		0	2168/0/0/0	0	0		0	2310/0/0/0	0
P72	MSI positive	biopsy	KRAS	chr12	25398281	25398281	C	T	c.38G>A	p.Gly13Asp	30	7	263.41	0.0414479	0		0	0/1981/0/0	0	0		0	0/2221/0/0	0	0		0	0/3400/0/0	0
P72	MSI positive	biopsy	TP53	chr17	7577121	7577121	G	A	c.817C>T	p.Arg273Cys	30	17	561.51	0.188168	1	4.7	1	138/0/2840/0	4.61693	1	1.8	1	49/0/2650/0	1.81146	0		0	1/0/6256/0	0.015916
P72	MSI positive	biopsy	RNF43	chr17	56440962	56440962	C	A	c.376-1G>T		30	14	700.56	0.0259444	1	3.9	1	120/3076/0/0	3.75	1	1.5	1	49/3043/0/0	1.5832	0		0	0/7845/0/0	0
P72	MSI positive	biopsy	GNAS	chr20	57484420	57484420	C	T	c.556C>T	p.Arg186Cys	30	11	593.12	0.0591562	0		0	0/3722/0/0	0	0		0	0/3328/0/0	0	0		0	0/5670/0/0	0
P75	MSI negative	biopsy	TP53	chr17	7578406	7578406	C	T	c.524G>A	p.Arg175His	60	59	451.35	0.255049	1	0.3	1	0/2985/0/8	0.266489	0		0	0/5592/0/4	0.0712504	0		0	0/2681/0/0	0
P77	MSI negative	biopsy	TP53	chr17	7579312	7579312	C	A	c.375G>T	p.Thr125=	70	59	1494.47	0	0		1	6/3245/0/0	0.184049	1	0.5	1	10/2161/0/0	0.459348	0		0	0/4880/0/1	0
P78	MSI negative	biopsy	FBXW7	chr4	153247304	153247304	G	C	c.1258C>G	p.His420Asp	40	56	5582.08	0	1	1.6	1	0/21/1318/0	1.5625	1	2.9	1	0/150/5912/0	2.46629	0		0	1/0/5037/0	0
P78	MSI negative	biopsy	TP53	chr17	7577548	7577548	C	G	c.733G>C	p.Gly245Arg	40	43	7377.08	0	1	1.4	1	0/1458/20/0	1.35135	1	1.9	1	0/5803/95/1	1.6069	0		0	0/5601/0/0	0
P79	MSI negative	biopsy + resection	TP53	chr17	7577058	7577058	C	A	c.880G>T	p.Glu294Ter	60	39	327.21	0	1	0.7	1	20/2857/0/0	0.694203	1	0.4	1	30/10747/0/0	0.278164	0		1	6/8887/0/0	0.0673552
P80	MSI negative	biopsy	TGFBR2	chr3	30691866	30691866	T	C	c.368T>C	p.Met123Thr	60	9	198.09	0	1	0.3	1	0/8/0/3131	0.253968	0		1	0/6/0/5724	0.104293	0		0	0/0/0/1266	0
P80	MSI negative	biopsy + resection	TP53	chr17	7577121	7577121	G	A	c.817C>T	p.Arg273Cys	60	23	1631.62	0.188168	1	0.4	1	14/0/3396/0	0.409117	0		0	6/0/7235/0	0.0825764	0		0	0/0/1608/0	0
P81	MSI negative	biopsy + resection	TP53	chr17	7578406	7578406	C	T	c.524G>A	p.Arg175His	80	39	566.67	0.285049	0		1	0/1161/0/4	0.342466	0		0	0/3277/0/5	0.151469	0		0	0/9181/0/2	0.0217085
P82	MSI negative	biopsy	APC	chr5	112173641	112173641	T	C	c.2350T>C	p.Ser784Pro	70	14	142.24	0.0364804	0		0	0/2/0/1479	0.134318	0		1	0/4/0/6973	0.0571429	0		0	0/0/0/6979	0
P82	MSI negative	biopsy	TP53	chr17	7579377	7579377	G	A	c.310C>T	p.Gln104Ter	70	78	411.06	0.0661598	1	5.9	1	229/0/3862/0	5.58673	1	17.1	1	1524/0/7990/0	15.9414	0		0	0/0/9153/0	0
P83	MSI negative	biopsy	TP53	chr17	7577120	7577120	C	T	c.818G>A	p.Arg273His	60	20	1298.4	0.0875681	0		0	0/5578/0/1	0.0178891						0		0	0/9147/0/0	0
P84	MSI negative	biopsy	TP53	chr17	7577153	7577153	C	A	c.785G>T	p.Gly262Val	50	32	2345.6	0	0		0	2/2345/0/0	0.0850702						0		0	0/3809/0/0	0
P85	MSI negative	biopsy	TP53	chr17	7578508	7578508	C	T	c.422G>A	p.Cys141Tyr	60	23	519.57	0.0511203	0		0	0/2348/0/3	0.127389						0		0	0/3893/0/0	0
P86	MSI negative	biopsy + resection	TP53	chr17	7577120	7577120	C	T	c.818G>A	p.Arg273His	80	23	2635	0.0875681	0		0	0/1224/0/2	0.162866	1	0.2	1	0/3136/0/6	0.190597	0		0	0/6681/0/5	0.0746269
P86	MSI negative	biopsy + resection	TGFBR2	chr3	30713488	30713488		G	c.814dup	p.Glu272GlyfsTer11	80	21	340.62	0	0		0	0/0/1331/0/INS: 2	0.150263	0		1	1/0/4108/0/INS: 7	0.170068	0		0	0/0/7201/0/INS: 1	0.0138735
P86	MSI negative	biopsy + resection	CDKN2A	chr9	21970969	21970969	A	T	c.389T>A	p.Leu130Gln	80	23	925.52	0	0		1	1311/0/0/6	0.453515	1	0.3	1	3799/0/1/12	0.313316	0		0	7481/0/0/0	0
P87	MSI positive	biopsy + resection	TGFBR2	chr3	30648426	30648426	G	C	c.51G>C	p.Trp17Cys	85	40	135	0	1	2	1	0/49/2713/0	1.77343	0		1	0/4/3347/0	0.119367	0		0	0/0/4235/0	0
P87	MSI positive	biopsy + resection	TP53	chr17	7578401	7578401	G	A	c.529C>T	p.Pro177Ser	85	18	239	0	1	0.9	1	43/0/4879/0	0.872742	0		0	3/0/5441/0	0.055056	0		0	0/0/6629/0	0
P87	MSI positive	biopsy + resection	CDKN2A	chr9	21994244	21994244	C	T	c.87G>A	p.Arg29=	85	16	72	0.0828024	0		1	1/4196/0/9	0.213574	0		0	0/4607/0/1	0.0216357	0		0	0/5203/0/0	0
P87	MSI positive	biopsy + resection	SMAD4	chr18	48593508	48593508	G	A	c.1259G>A	p.Arg420His	85	15	231.3	0.149097	1	0.7	1	31/0/4536/0	0.67656	0		0	2/0/5304/0	0.0376435	0		0	2/0/6463/0	0.0308976
P90	MSI negative	resection	CDKN2A	chr9	21974783	21974783	C	T	c.44G>A	p.Trp15Ter	70	19	224.96	0.0166095	0		0	0/1786/0/0	0						0		0	0/4366/0/0	0
P90	MSI negative	resection	TP53	chr17	7578406	7578406	C	T	c.524G>A	p.Arg175His	70	36	631.44	0.285049	0		1	0/2207/0/6	0.270758						0		0	0/5451/0/9	0.164084
P92	MSI negative	biopsy + resection	TP53	chr17	7577548	7577550	CGC	AGG	c.731_733delinsCCT	p.Gly244_Gly245delinsAlaCys	70	25	2154.75	0	0		0	0/1737/0/0	0						0		0	0/2559/0/0	0
P93	MSI negative	biopsy + resection	TP53	chr17	7577536	7577536	T	A	c.745A>T	p.Arg249Trp	60	44	1057.76	0.0252994	1	2.4	1	98/0/0/4565	2.09805	1	2.6	1	120/0/0/5748	2.0339	0		0	1/0/0/2889	0.0345304
P94	MSI negative	biopsy + resection	TP53	chr17	7579349	7579349	A	C	c.338T>G	p.Phe113Cys	60	46	2313.34	0	1	4.1	1	3964/165/0/0	3.98358	1	6.6	1	4863/351/0/0	6.66667	0		0	3952/0/0/0	0
P96	MSI negative	biopsy	TP53	chr17	7577568	7577568	C	T	c.713G>A	p.Cys238Tyr	60	24	2225.52	0.0351906	0		0	0/2818/0/0	0	0		0	0/4596/0/0	0	0		0	0/1561/0/0	0
P98	MSI negative	biopsy + resection	CDKN2A	chr9	21974695	21974695		T	c.131dup	p.Tyr44Ter	20	21	81.48	0	0		1	0/0/0/5931/INS: 4	0.0672043	0		0	0/0/0/6142/INS: 2	0.0322373	0		0	0/0/7957/0	0
P98	MSI negative	biopsy + resection	TP53	chr17	7577094	7577094	G	A	c.844C>T	p.Arg282Trp	20	24	851.04	0.216497	0		0	7/0/5596/0	0.124733	0	0.2	0	7/0/6333/1	0.110046	0		0	1/0/7794/0	0.0127992
P98	MSI negative	biopsy + resection	SMAD4	chr18	48575205	48575205	C	G	c.399C>G	p.Tyr133Ter	20	21	708.12	0	0		1	0/4681/4/0	0.0851426	0		0	0/5604/3/0	0.0533333	0		0	1/5911/0/0	0
P100	MSI negative	biopsy + resection	TP53	chr17	7577507	7577507	T	G	c.774A>C	p.Glu258Asp	30	23	1338.6	0	1	0.8	1	0/0/19/2287	0.822155	1	1.7	1	0/0/71/4171	1.66393	1	0.4	1	0/0/28/7300	0.378685
P100	MSI negative	biopsy + resection	TP53	chr17	7578437	7578437	G	A	c.493C>T	p.Gln165Ter	30	18	405.54	0.120828	0		1	11/0/2309/0	0.47373	1	1.2	1	50/0/4570/0	1.08061	1	0.2	1	19/0/7604/0	0.248366
P100	MSI negative	biopsy + resection	RNF43	chr17	56438256	56438256		T	c.736dup	p.Arg246LysfsTer13	30	12	190.68	0	0		1	0/0/0/3176/INS: 10	0.313775	1	0.8	1	0/0/0/6255/INS: 46	0.720439	1	0.5	1	0/0/0/10720/INS: 44	0.396825
P103	MSI negative	biopsy	TP53	chr17	7577570	7577570	C	A	c.711G>T	p.Met237Ile	30	31	906.13	0	0		0	0/1600/0/0	0						0		0	0/3655/0/0	0
P104	MSI negative	biopsy	APC	chr5	112175951	112175951		A	c.4666dup	p.Thr1556AsnfsTer3	60	27	301.32	0	0		1	2749/0/0/0/INS: 16	0.581395	1	6.6	1	5350/0/0/0/INS: 309	5.76708	0		1	6774/0/0/0/INS: 6	0.0884043
P104	MSI negative	biopsy	TP53	chr17	7577097	7577097	C	G	c.841G>C	p.Asp281His	60	30	1230.9	0	1	0.6	1	0/3513/20/0	0.564812	1	4.6	1	1/6425/258/0	3.85305	0		1	0/8248/5/0	0.0604668
P104	MSI negative	biopsy	SMAD4	chr18	48593406	48593406	G	A	c.1157G>A	p.Gly386Asp	60	16	244.8	0	0		1	6/0/2679/0	0.222883	1	2	1	97/0/5061/2	1.86503	0		0	0/0/6324/2	0
P106	MSI negative	biopsy	TP53	chr17	7577121	7577121	G	A	c.817C>T	p.Arg273Cys	70	37	1672.4	0.188168	0		0	1/0/4191/0	0.0237812						0		0	0/0/6824/0	0
P107	MSI negative	biopsy	TP53	chr17	7574003	7574003	G	A	c.1024C>T	p.Arg342Ter	70	24	2722.56	0.0730713	0		0	2/0/5805/0	0.0343584						0		0	1/0/6409/0	0.01554
P107	MSI negative	biopsy	TP53	chr17	7579377	7579377	G	A	c.310C>T	p.Gln104Ter	70	41	1447.3	0.0661598	0		0	2/0/6161/0	0.0324149						0		0	0/0/6660/0	0
P110	MSI negative	biopsy	TP53	chr17	7578403	7578403	C	A	c.527G>T	p.Cys176Phe	30	45	1463.4	0.0381449	1	1.4	1	90/6425/0/0	1.37762						0		0	0/8059/0/0	0
P111	MSI negative	biopsy	PIK3CA	chr3	178936082	178936082	G	A	c.1624G>A	p.Glu542Lys	30	8	118.8	0	0		0	0/0/1579/0	0						0		0	0/0/4653/0	0
P111	MSI negative	biopsy	TP53	chr17	7577094	7577094	G	A	c.844C>T	p.Arg282Trp	30	33	1803.12	0.216497	0		0	0/0/1818/0	0						0		0	5/0/5458/0	0.0912742
P112	MSI negative	biopsy	TP53	chr17	7578236	7578236	A	G	c.613T>C	p.Tyr205His	20	26	1732.12	0	0		0	3848/0/2/0	0.0516262						0		0	6472/0/0/0	0
P118	MSI negative	biopsy	TP53	chr17	7574018	7574018	G	A	c.1009C>T	p.Arg337Cys	60	37	2476.41	0.145612	1	0.5	1	15/0/3291/0	0.452762						0		0	0/0/4501/0	0
P119	MSI negative	biopsy	CDKN2A	chr9	21974783	21974783	C	T	c.44G>A	p.Trp15Ter	40	9	69.12	0.0166095	0		0	0/6124/0/3	0.0488759						0		0	0/7193/0/0	0
P119	MSI negative	biopsy	TP53	chr17	7577609	7577609	C	T	c.673-1G>A		40	10	222.6	0	0		0	0/3584/0/0	0						0		0	0/4063/0/0	0
P120	MSI negative	biopsy	TP53	chr17	7576851	7576851	A	G	c.993+2T>C		40	47	1897.86	0	1	0.3	1	2754/0/7/0	0.253256	0		1	4717/0/4/0	0.0846561	1	0.2	1	4390/0/7/0	0.159019
P123	MSI negative	biopsy	CDKN2A	chr9	21971111	21971111	G	A	c.247C>T	p.His83Tyr	40	18	22.1	0.0639243	0		0	0/0/3271/0	0	0		0	0/0/4243/0	0	0		0	0/0/7582/0	0
P123	MSI negative	biopsy	TP53	chr17	7577094	7577094	G	A	c.844C>T	p.Arg282Trp	40	12	498.36	0.216497	0		0	2/0/3802/0	0.0523149	0		0	1/0/4369/0	0.0228154	0		0	3/0/7541/0	0.0395987
P123	MSI negative	biopsy	TP53	chr17	7578269	7578269	G	A	c.580C>T	p.Leu194Phe	40	27	483.84	0.0252962	1	1.6	1	49/0/3140/0	1.53509	1	0.4	1	17/0/3889/0	0.434449	0		0	0/0/6680/0	0
P127	MSI negative	biopsy	TP53	chr17	7578212	7578212	G	A	c.637C>T	p.Arg213Ter	80	48	1006.08	0.124558	0		0	4/0/4074/0	0.0976801						0		0	3/0/5375/0	0.0555144
P128	MSI negative	biopsy	TP53	chr17	7578212	7578212	G	A	c.637C>T	p.Arg213Ter	70	45	2654.1	0.124558	0		0	1/0/2752/0	0.0362319						0		0	0/0/5404/0	0
P129	MSI negative	biopsy	TP53	chr17	7578529	7578529	A	G	c.401T>C	p.Phe134Ser	50	36	1291.32	0	0		0	3462/0/0/0	0						0		0	8736/0/0/0	0
P130	MSI negative	biopsy	TP53	chr17	7577114	7577114	C	T	c.824G>A	p.Cys275Tyr	30	9	61.56	0.0250514	0		0	0/4768/0/1	0.0208943						0		0	0/4887/0/0	0
P131	MSI negative	biopsy	TP53	chr17	7577018	7577018	C	A	c.919+1G>T		20	13	435.11	0	0		0	0/3136/0/0	0						0		0	0/4609/0/0	0
P132	MSI negative	biopsy	ARID1A	chr1	27094389	27094389	G	T	c.3097G>T	p.Glu1033Ter	60	25	103.5	0	0		0	0/0/3916/1	0.0254972						0		0	0/0/6015/0	0
P132	MSI negative	biopsy	TP53	chr17	7577141	7577141	C	T	c.797G>A	p.Gly266Glu	60	16	451.52	0.0271749	0		0	0/3321/0/3	0.0901172						0		0	0/5747/0/2	0.0347705
P132	MSI negative	biopsy	TP53	chr17	7577539	7577539	G	A	c.742C>T	p.Arg248Trp	60	14	307.02	0.012987	0		0	1/0/3919/0	0.0254712						0		0	0/0/6147/0	0

## Sheet: Supplemental table 3
	Progression-free survival						Overall survival
	Univariable analysis			Multivariable analysis			Univariable analysis			Multivariable analysis
	HR	95% CI	p-value	HR	95% CI	p-value	HR	95% CI	p-value	HR	95% CI	p-value
Age	1	0.96-1.05	0.94				0.97	0.93-1.02	0.178
ESCC vs EAC	1.36	0.48-3.87	0.563				1.13	0.34-3.73	0.841
ASA score III vs ASA score I	1.15	0.31-4.35	0.835				3.77	0.47-30.13	0.211
ctDNA+ vs ctDNA- before CRT (T0)	0.89	0.46-1.75	0.749				1.11	0.54-2.27	0.776
complete vs incomplete response PET-CT	1.92	0.52-6.48	0.291				1.93	0.58-6.47	0.287
ctDNA+ vs ctDNA- before surgery (T2)	2.6	1.07-6.30	0.035	2.78	1.13-6.83	0.026	3.09	1.27-7.56	0.013	2.86	1.16-7.05	0.023
no pCR vs pCR	1.7	0.60-4.82	0.319				2.02	0.61-6.64	0.248
ypN+ vs ypN-	2.62	1.29-5.34	0.008	2.59	1.27-5.28	0.009	4.33	1.92-9.77	0.0004	4.21	1.86-9.54	0.0006
